# Supplementary material for: Radio-Oxidation Ageing of XLPE Containing Different Additives and Filler: Principal Component Analyses of Gases Emission and Consumption
Source: Polymers (Basel). 2022 Sep 12;14(18):3810. doi: 10.3390/polym14183810 (PMC9503762; doi:10.3390/polym14183810)
Supplement: Supplementary file 1 [file polymers-14-03810-s001.zip]

Archive with 1 entries (1 files):
- polymers-1852343-Supplementary Information.pdf
